# Supplementary material for: Genetic Diversity of Rice stripe necrosis virus and New Insights into Evolution of the Genus Benyvirus
Source: Viruses. 2021 Apr 23;13(5):737. doi: 10.3390/v13050737 (PMC8145960; doi:10.3390/v13050737)
Supplement: Supplementary file 1 [file viruses-13-00737-s001.zip]

Archive with 1 entries (1 files):
- viruses-1170742-SI.pdf
